# Supplementary material for: Secondary Compounds in Milkweed Nectar Negatively Impact Thermal Tolerance in Bumble Bees
Source: Ecol Evol. 2025 Nov 9;15(11):e72420. doi: 10.1002/ece3.72420 (PMC12597253; doi:10.1002/ece3.72420)
Supplement: Supplementary file 1 — Data S1: ece372420‐sup‐0001‐Supinfo01.xlsx. [file ECE3-15-e72420-s003.xlsx]

## Sheet: THS Trials
Date	Trial#	Species	Colony	Treatment	ConcorType	SugarConc	Age	Caste	Cage#	Vial#	THS	Died	EmptyVial	InitialVial	FinalVial	Consumption	Analysis
2023-06-01	1	impatiens	2	Ouabain	0	0.5	few weeks	worker	1	1	75	no		2.3532	1.6613	0.6919	Ouabain Concentration (50% sugar) – B. impatiens
2023-06-01	1	impatiens	2	Ouabain	1e-06	0.5	few weeks	worker	2	2	45	no		2.3487	1.8047	0.544	Ouabain Concentration (50% sugar) – B. impatiens
2023-06-01	1	impatiens	2	Ouabain	1e-05	0.5	few weeks	worker	3	3	65	no		2.3391	1.7215	0.6176	Ouabain Concentration (50% sugar) – B. impatiens
2023-06-01	1	impatiens	2	Ouabain	0.0005	0.5	few weeks	worker	5	5	40	yes		2.3397	2.0893	0.2504	Ouabain Concentration (50% sugar) – B. impatiens
2023-06-01	1	impatiens	2	Ouabain	0.001	0.5	few weeks	worker	6	6	10	no		2.3532	1.9585	0.3947	Ouabain Concentration (50% sugar) – B. impatiens
2023-06-01	1	impatiens	4	Ouabain	0	0.5	few weeks	worker	1	7	85	no		2.3341	1.7282	0.6059	Ouabain Concentration (50% sugar) – B. impatiens
2023-06-01	1	impatiens	4	Ouabain	1e-06	0.5	few weeks	worker	2	8	45	no		2.3085	1.6633	0.6452	Ouabain Concentration (50% sugar) – B. impatiens
2023-06-01	1	impatiens	4	Ouabain	1e-05	0.5	few weeks	worker	3	9	70	no		2.3123	1.92	0.3923	Ouabain Concentration (50% sugar) – B. impatiens
2023-06-01	1	impatiens	4	Ouabain	0.0001	0.5	few weeks	worker	4	10	80	no		2.3197	1.9281	0.3916	Ouabain Concentration (50% sugar) – B. impatiens
2023-06-01	1	impatiens	4	Ouabain	0.0005	0.5	few weeks	worker	5	11	50	no		2.3266	1.9718	0.3548	Ouabain Concentration (50% sugar) – B. impatiens
2023-06-01	1	impatiens	4	Ouabain	0.001	0.5	few weeks	worker	6	12	60	no		2.3316	2.067	0.2646	Ouabain Concentration (50% sugar) – B. impatiens
2023-06-01	2	impatiens	3	Ouabain	0	0.5	few weeks	worker	1	1	100	no		2.3415	2.0701	0.2714	Ouabain Concentration (50% sugar) – B. impatiens
2023-06-01	2	impatiens	3	Ouabain	1e-06	0.5	few weeks	worker	2	2	60	no		2.3204	1.9083	0.4121	Ouabain Concentration (50% sugar) – B. impatiens
2023-06-01	2	impatiens	3	Ouabain	1e-05	0.5	few weeks	worker	3	3	60	no		2.3153	1.9457	0.3696	Ouabain Concentration (50% sugar) – B. impatiens
2023-06-01	2	impatiens	3	Ouabain	0.0001	0.5	few weeks	worker	4	4	35	no		2.2918	2.0067	0.2851	Ouabain Concentration (50% sugar) – B. impatiens
2023-06-01	2	impatiens	3	Ouabain	0.0005	0.5	few weeks	worker	5	5	20	yes		2.3158	2.2574	0.0584	Ouabain Concentration (50% sugar) – B. impatiens
2023-06-01	2	impatiens	3	Ouabain	0.001	0.5	few weeks	worker	6	6	45	no		2.3272	2.142	0.1852	Ouabain Concentration (50% sugar) – B. impatiens
2023-06-01	2	impatiens	10	Ouabain	0	0.5	few weeks	worker	1	7	90	no		2.3159	1.7583	0.5576	Ouabain Concentration (50% sugar) – B. impatiens
2023-06-01	2	impatiens	10	Ouabain	1e-06	0.5	few weeks	worker	2	8	75	no		2.3148	1.657	0.6578	Ouabain Concentration (50% sugar) – B. impatiens
2023-06-01	2	impatiens	10	Ouabain	1e-05	0.5	few weeks	worker	3	9	95	no		2.3216	1.8007	0.5209	Ouabain Concentration (50% sugar) – B. impatiens
2023-06-01	2	impatiens	10	Ouabain	0.0001	0.5	few weeks	worker	4	10	45	yes		2.3016	1.5855	0.7161	Ouabain Concentration (50% sugar) – B. impatiens
2023-06-01	2	impatiens	10	Ouabain	0.0005	0.5	few weeks	worker	5	11	45	no		2.082	1.5892	0.4928	Ouabain Concentration (50% sugar) – B. impatiens
2023-06-01	2	impatiens	10	Ouabain	0.001	0.5	few weeks	worker	6	12	40	no		2.3345	1.8013	0.5332	Ouabain Concentration (50% sugar) – B. impatiens
2023-06-09	3	impatiens	2	Ouabain	0	0.5	few weeks	worker	1	1	105	no		2.3568	1.7955	0.5613	Ouabain Concentration (50% sugar) – B. impatiens
2023-06-09	3	impatiens	2	Ouabain	1e-06	0.5	few weeks	worker	2	2	50	yes		2.3391	1.8947	0.4444	Ouabain Concentration (50% sugar) – B. impatiens
2023-06-09	3	impatiens	2	Ouabain	1e-05	0.5	few weeks	worker	3	3	30	yes		2.2432	1.8596	0.3836	Ouabain Concentration (50% sugar) – B. impatiens
2023-06-09	3	impatiens	2	Ouabain	0.0001	0.5	few weeks	worker	4	4	55	no		2.3464	1.8229	0.5235	Ouabain Concentration (50% sugar) – B. impatiens
2023-06-09	3	impatiens	2	Ouabain	0.0005	0.5	few weeks	worker	5	5	30	no		2.3404	1.8901	0.4503	Ouabain Concentration (50% sugar) – B. impatiens
2023-06-09	3	impatiens	2	Ouabain	0.001	0.5	few weeks	worker	6	6	15	no		2.3466	2.0168	0.3298	Ouabain Concentration (50% sugar) – B. impatiens
2023-06-09	3	impatiens	4	Ouabain	0	0.5	few weeks	worker	1	7	65	no		2.3217	1.4554	0.8663	Ouabain Concentration (50% sugar) – B. impatiens
2023-06-09	3	impatiens	4	Ouabain	1e-06	0.5	few weeks	worker	2	8	50	no		2.3106	1.6375	0.6731	Ouabain Concentration (50% sugar) – B. impatiens
2023-06-09	3	impatiens	4	Ouabain	1e-05	0.5	few weeks	worker	3	9	60	no		2.2176	1.6135	0.6041	Ouabain Concentration (50% sugar) – B. impatiens
2023-06-09	3	impatiens	4	Ouabain	0.0001	0.5	few weeks	worker	4	10	40	no		2.3246	1.5236	0.801	Ouabain Concentration (50% sugar) – B. impatiens
2023-06-09	3	impatiens	4	Ouabain	0.0005	0.5	few weeks	worker	5	11	40	no		2.3143	1.8022	0.5121	Ouabain Concentration (50% sugar) – B. impatiens
2023-06-09	3	impatiens	4	Ouabain	0.001	0.5	few weeks	worker	6	12	10	no		2.3144	1.9305	0.3839	Ouabain Concentration (50% sugar) – B. impatiens
2023-06-09	4	impatiens	3	Ouabain	0	0.5	few weeks	worker	1	1	40	no		2.3304	1.4853	0.8451	Ouabain Concentration (50% sugar) – B. impatiens
2023-06-09	4	impatiens	3	Ouabain	1e-06	0.5	few weeks	worker	2	2	30	no		2.3216	2.2422	0.0794	Ouabain Concentration (50% sugar) – B. impatiens
2023-06-09	4	impatiens	3	Ouabain	1e-05	0.5	few weeks	worker	3	3	40	yes		2.3424	1.4107	0.9317	Ouabain Concentration (50% sugar) – B. impatiens
2023-06-09	4	impatiens	3	Ouabain	0.0001	0.5	few weeks	worker	4	4	40	no		2.3201	1.7858	0.5343	Ouabain Concentration (50% sugar) – B. impatiens
2023-06-09	4	impatiens	3	Ouabain	0.0005	0.5	few weeks	worker	5	5	35	no		2.306	1.6807	0.6253	Ouabain Concentration (50% sugar) – B. impatiens
2023-06-09	4	impatiens	3	Ouabain	0.001	0.5	few weeks	worker	6	6	10	yes		2.3187	1.9723	0.3464	Ouabain Concentration (50% sugar) – B. impatiens
2023-06-09	4	impatiens	10	Ouabain	0	0.5	few weeks	worker	1	7	105	no		2.322	1.4093	0.9127	Ouabain Concentration (50% sugar) – B. impatiens
2023-06-09	4	impatiens	10	Ouabain	1e-06	0.5	few weeks	worker	2	8	75	no		2.3081	1.6213	0.6868	Ouabain Concentration (50% sugar) – B. impatiens
2023-06-09	4	impatiens	10	Ouabain	1e-05	0.5	few weeks	worker	3	9	80	no		2.3165	1.8118	0.5047	Ouabain Concentration (50% sugar) – B. impatiens
2023-06-09	4	impatiens	10	Ouabain	0.0001	0.5	few weeks	worker	4	10	85	no		2.3258	1.6491	0.6767	Ouabain Concentration (50% sugar) – B. impatiens
2023-06-09	4	impatiens	10	Ouabain	0.0005	0.5	few weeks	worker	5	11	25	no		2.3319	1.7569	0.575	Ouabain Concentration (50% sugar) – B. impatiens
2023-06-09	4	impatiens	10	Ouabain	0.001	0.5	few weeks	worker	6	12	10	yes		2.3178	1.8545	0.4633	Ouabain Concentration (50% sugar) – B. impatiens
2023-06-16	5	impatiens	2	Ouabain	0	0.5	few weeks	worker	1	1	90	no		2.3424	1.6782	0.6642	Ouabain Concentration (50% sugar) – B. impatiens
2023-06-16	5	impatiens	2	Ouabain	1e-06	0.5	few weeks	worker	2	2	40	yes		2.3496	1.6606	0.689	Ouabain Concentration (50% sugar) – B. impatiens
2023-06-16	5	impatiens	2	Ouabain	1e-05	0.5	few weeks	worker	3	3	55	no		2.3373	1.6467	0.6906	Ouabain Concentration (50% sugar) – B. impatiens
2023-06-16	5	impatiens	2	Ouabain	0.0001	0.5	few weeks	worker	4	4	60	yes		2.3416	2.1614	0.1802	Ouabain Concentration (50% sugar) – B. impatiens
2023-06-16	5	impatiens	2	Ouabain	0.0005	0.5	few weeks	worker	5	5	20	yes		2.3415	1.8618	0.4797	Ouabain Concentration (50% sugar) – B. impatiens
2023-06-16	5	impatiens	2	Ouabain	0.001	0.5	few weeks	worker	6	6	5	yes		2.3491	1.9345	0.4146	Ouabain Concentration (50% sugar) – B. impatiens
2023-06-16	5	impatiens	4	Ouabain	0	0.5	few weeks	worker	1	7	115	no		2.3328	1.8344	0.4984	Ouabain Concentration (50% sugar) – B. impatiens
2023-06-16	5	impatiens	4	Ouabain	1e-06	0.5	few weeks	worker	2	8	55	no		2.323	1.4774	0.8456	Ouabain Concentration (50% sugar) – B. impatiens
2023-06-16	5	impatiens	4	Ouabain	1e-05	0.5	few weeks	worker	3	9	55	no		2.3244	1.6363	0.6881	Ouabain Concentration (50% sugar) – B. impatiens
2023-06-16	5	impatiens	4	Ouabain	0.0001	0.5	few weeks	worker	4	10	50	no		2.3062	1.6215	0.6847	Ouabain Concentration (50% sugar) – B. impatiens
2023-06-16	5	impatiens	4	Ouabain	0.0005	0.5	few weeks	worker	5	11	50	no		2.3206	1.793	0.5276	Ouabain Concentration (50% sugar) – B. impatiens
2023-06-16	5	impatiens	4	Ouabain	0.001	0.5	few weeks	worker	6	12	35	no		2.3258	1.7645	0.5613	Ouabain Concentration (50% sugar) – B. impatiens
2023-06-16	6	impatiens	3	Ouabain	0	0.5	few weeks	worker	1	1	40	no		2.3203	1.9956	0.3247	Ouabain Concentration (50% sugar) – B. impatiens
2023-06-16	6	impatiens	3	Ouabain	0.0001	0.5	few weeks	worker	4	4	45	no		2.3256	1.5065	0.8191	Ouabain Concentration (50% sugar) – B. impatiens
2023-06-16	6	impatiens	3	Ouabain	0.0005	0.5	few weeks	worker	5	5	25	no		2.2956	1.9013	0.3943	Ouabain Concentration (50% sugar) – B. impatiens
2023-06-16	6	impatiens	3	Ouabain	0.001	0.5	few weeks	worker	6	6	5	yes		2.3137	1.9544	0.3593	Ouabain Concentration (50% sugar) – B. impatiens
2023-06-16	6	impatiens	10	Ouabain	0	0.5	few weeks	worker	1	7	50	no		2.307	1.6881	0.6189	Ouabain Concentration (50% sugar) – B. impatiens
2023-06-16	6	impatiens	10	Ouabain	1e-06	0.5	few weeks	worker	2	8	70	no		2.3143	1.4775	0.8368	Ouabain Concentration (50% sugar) – B. impatiens
2023-06-16	6	impatiens	10	Ouabain	1e-05	0.5	few weeks	worker	3	9	55	no		2.3305	1.4228	0.9077	Ouabain Concentration (50% sugar) – B. impatiens
2023-06-16	6	impatiens	10	Ouabain	0.0001	0.5	few weeks	worker	4	10	50	no		2.33019	1.5219	0.80829	Ouabain Concentration (50% sugar) – B. impatiens
2023-06-16	6	impatiens	10	Ouabain	0.0005	0.5	few weeks	worker	5	11	70	no		2.3108	1.9664	0.3444	Ouabain Concentration (50% sugar) – B. impatiens
2023-06-16	6	impatiens	10	Ouabain	0.001	0.5	few weeks	worker	6	12	10	no		2.3183	1.8344	0.4839	Ouabain Concentration (50% sugar) – B. impatiens
2023-06-21	7	impatiens	2	Ouabain	0	0.5	few weeks	worker	1	1	95	no		2.3335	1.8725	0.461	Ouabain Concentration (50% sugar) – B. impatiens
2023-06-21	7	impatiens	2	Ouabain	1e-06	0.5	few weeks	worker	2	2	75	no		2.3295	2.1035	0.226	Ouabain Concentration (50% sugar) – B. impatiens
2023-06-21	7	impatiens	2	Ouabain	1e-05	0.5	few weeks	worker	3	3	60	yes		2.3387	1.5178	0.8209	Ouabain Concentration (50% sugar) – B. impatiens
2023-06-21	7	impatiens	2	Ouabain	0.0001	0.5	few weeks	worker	4	4	50	no		2.3407	1.8535	0.4872	Ouabain Concentration (50% sugar) – B. impatiens
2023-06-21	7	impatiens	2	Ouabain	0.0005	0.5	few weeks	worker	5	5	30	no		2.3342	1.8243	0.5099	Ouabain Concentration (50% sugar) – B. impatiens
2023-06-21	7	impatiens	2	Ouabain	0.001	0.5	few weeks	worker	6	6	5	yes		2.3431	1.9981	0.345	Ouabain Concentration (50% sugar) – B. impatiens
2023-06-21	7	impatiens	4	Ouabain	0	0.5	few weeks	worker	1	7	90	no		2.344	1.8626	0.4814	Ouabain Concentration (50% sugar) – B. impatiens
2023-06-21	7	impatiens	4	Ouabain	1e-06	0.5	few weeks	worker	2	8	60	no		2.3358	1.9965	0.3393	Ouabain Concentration (50% sugar) – B. impatiens
2023-06-21	7	impatiens	4	Ouabain	0.0001	0.5	few weeks	worker	4	10	50	yes		2.3155	1.7975	0.518	Ouabain Concentration (50% sugar) – B. impatiens
2023-06-21	7	impatiens	4	Ouabain	0.0005	0.5	few weeks	worker	5	11	30	no		2.3191	1.8596	0.4595	Ouabain Concentration (50% sugar) – B. impatiens
2023-06-21	7	impatiens	4	Ouabain	0.001	0.5	few weeks	worker	6	12	10	no		2.3214	1.9399	0.3815	Ouabain Concentration (50% sugar) – B. impatiens
2023-06-21	8	impatiens	3	Ouabain	0	0.5	few weeks	worker	1	1	65	no		2.3316	1.8784	0.4532	Ouabain Concentration (50% sugar) – B. impatiens
2023-06-21	8	impatiens	3	Ouabain	1e-06	0.5	few weeks	worker	2	2	75	no		2.333	1.6953	0.6377	Ouabain Concentration (50% sugar) – B. impatiens
2023-06-21	8	impatiens	3	Ouabain	1e-05	0.5	few weeks	worker	3	3	30	no		2.3383	2.0415	0.2968	Ouabain Concentration (50% sugar) – B. impatiens
2023-06-21	8	impatiens	3	Ouabain	0.0001	0.5	few weeks	worker	4	4	55	no		2.3255	1.8991	0.4264	Ouabain Concentration (50% sugar) – B. impatiens
2023-06-21	8	impatiens	3	Ouabain	0.0005	0.5	few weeks	worker	5	5	15	no		2.3125	1.7912	0.5213	Ouabain Concentration (50% sugar) – B. impatiens
2023-06-21	8	impatiens	3	Ouabain	0.001	0.5	few weeks	worker	6	6	15	yes		2.322	1.9328	0.3892	Ouabain Concentration (50% sugar) – B. impatiens
2023-06-21	8	impatiens	10	Ouabain	0	0.5	few weeks	worker	1	7	105	no		2.333	1.7035	0.6295	Ouabain Concentration (50% sugar) – B. impatiens
2023-06-21	8	impatiens	10	Ouabain	1e-06	0.5	few weeks	worker	2	8	75	no		2.318	1.3251	0.9929	Ouabain Concentration (50% sugar) – B. impatiens
2023-06-21	8	impatiens	10	Ouabain	1e-05	0.5	few weeks	worker	3	9	55	no		2.3298	1.5258	0.804	Ouabain Concentration (50% sugar) – B. impatiens
2023-06-21	8	impatiens	10	Ouabain	0.0001	0.5	few weeks	worker	4	10	30	no		2.3121	1.6906	0.6215	Ouabain Concentration (50% sugar) – B. impatiens
2023-06-21	8	impatiens	10	Ouabain	0.0005	0.5	few weeks	worker	5	11	50	no		2.3212	1.8371	0.4841	Ouabain Concentration (50% sugar) – B. impatiens
2023-06-21	8	impatiens	10	Ouabain	0.001	0.5	few weeks	worker	6	12	25	no		2.3148	1.9664	0.3484	Ouabain Concentration (50% sugar) – B. impatiens
2023-07-06	11	impatiens	3	Ouabain	1e-05	0.5	few weeks	worker	13	13	65	no		2.3444	1.5905	0.7539	Ouabain Concentration (50% sugar) – B. impatiens
2023-07-06	11	impatiens	3	Ouabain	1e-05	0.5	few weeks	worker	14	14	35	yes		2.3581	1.7037	0.6544	Ouabain Concentration (50% sugar) – B. impatiens
2023-07-06	11	impatiens	4	Ouabain	1e-05	0.5	few weeks	worker	15	15	30	no		2.3341	1.6555	0.6786	Ouabain Concentration (50% sugar) – B. impatiens
2023-09-05	12	impatiens	3	Ouabain	0	0.5	few weeks	worker	1	1	65	no	1.1079	2.2619	1.7832	0.4787	Ouabain Concentration (50% sugar) – B. impatiens
2023-09-05	12	impatiens	3	Ouabain	0	0.5	few weeks	worker	2	2	50	no	1.1184	2.3467	1.8559	0.4908	Ouabain Concentration (50% sugar) – B. impatiens
2023-09-05	12	impatiens	3	Ouabain	0	0.5	few weeks	worker	3	3	70	no	1.1235	2.3286	2.0475	0.2811	Ouabain Concentration (50% sugar) – B. impatiens
2023-09-05	12	impatiens	3	Ouabain	0	0.5	few weeks	worker	4	4	70	no	1.1078	2.311	1.9209	0.3901	Ouabain Concentration (50% sugar) – B. impatiens
2023-09-05	12	impatiens	3	Ouabain	0	0.5	few weeks	worker	5	5	60	yes	1.1182	2.3229	1.9322	0.3907	Ouabain Concentration (50% sugar) – B. impatiens
2023-09-05	12	impatiens	3	Ouabain	1e-08	0.5	few weeks	worker	7	7	80	no	1.1148	2.327	2.0124	0.3146	Ouabain Concentration (50% sugar) – B. impatiens
2023-09-05	12	impatiens	3	Ouabain	1e-08	0.5	few weeks	worker	8	8	70	no	1.1081	2.3192	2.0145	0.3047	Ouabain Concentration (50% sugar) – B. impatiens
2023-09-05	12	impatiens	3	Ouabain	1e-08	0.5	few weeks	worker	9	9	60	no	1.1185	2.328	1.9104	0.4176	Ouabain Concentration (50% sugar) – B. impatiens
2023-09-05	12	impatiens	3	Ouabain	1e-08	0.5	few weeks	worker	10	10	65	yes	1.1184		1.9044		Ouabain Concentration (50% sugar) – B. impatiens
2023-09-05	12	impatiens	3	Ouabain	1e-07	0.5	few weeks	worker	11	11	50	no	1.1042	2.3211	1.4926	0.8285	Ouabain Concentration (50% sugar) – B. impatiens
2023-09-05	12	impatiens	3	Ouabain	1e-07	0.5	few weeks	worker	12	12	60	yes	1.1284	2.3142	1.9441	0.3701	Ouabain Concentration (50% sugar) – B. impatiens
2023-09-05	12	impatiens	3	Ouabain	1e-07	0.5	few weeks	worker	13	13	60	no	1.1214	2.3176	1.936	0.3816	Ouabain Concentration (50% sugar) – B. impatiens
2023-09-05	12	impatiens	3	Ouabain	1e-07	0.5	few weeks	worker	14	14	60	yes	1.13	2.3295	1.915	0.4145	Ouabain Concentration (50% sugar) – B. impatiens
2023-09-05	12	impatiens	3	Ouabain	1e-07	0.5	few weeks	worker	15	15	50	yes	1.1085	2.3129	2.2758	0.0371	Ouabain Concentration (50% sugar) – B. impatiens
2023-09-05	12	impatiens	3	Ouabain	5e-07	0.5	few weeks	worker	16	16	95	no	1.1299	2.3438	2.0474	0.2964	Ouabain Concentration (50% sugar) – B. impatiens
2023-09-05	12	impatiens	3	Ouabain	5e-07	0.5	few weeks	worker	17	17	30	yes	1.1264	2.3464	2.3111	0.0353	Ouabain Concentration (50% sugar) – B. impatiens
2023-09-05	12	impatiens	3	Ouabain	5e-07	0.5	few weeks	worker	18	18	100	no	1.1148	2.3342	2.0558	0.2784	Ouabain Concentration (50% sugar) – B. impatiens
2023-09-05	12	impatiens	3	Ouabain	5e-07	0.5	few weeks	worker	19	19	55	no	1.1172	2.3375	1.8616	0.4759	Ouabain Concentration (50% sugar) – B. impatiens
2023-09-05	12	impatiens	3	Ouabain	5e-07	0.5	few weeks	worker	20	20	80	no		2.354	2.0535	0.3005	Ouabain Concentration (50% sugar) – B. impatiens
2023-09-05	12	impatiens	7	Ouabain	0	0.5	few weeks	worker	21	21	100	no	1.115	2.3239	1.9879	0.336	Ouabain Concentration (50% sugar) – B. impatiens
2023-09-05	12	impatiens	7	Ouabain	0	0.5	few weeks	worker	22	22	75	no	1.1212	2.3271	1.9922	0.3349	Ouabain Concentration (50% sugar) – B. impatiens
2023-09-05	12	impatiens	7	Ouabain	0	0.5	few weeks	worker	23	23	60	no	1.1299	2.3377	1.5791	0.7586	Ouabain Concentration (50% sugar) – B. impatiens
2023-09-05	12	impatiens	7	Ouabain	0	0.5	few weeks	worker	24	24	60	no	1.1245	2.3247	2.1248	0.1999	Ouabain Concentration (50% sugar) – B. impatiens
2023-09-05	12	impatiens	7	Ouabain	0	0.5	few weeks	worker	25	25	70	no	1.1121	2.316	1.7725	0.5435	Ouabain Concentration (50% sugar) – B. impatiens
2023-09-05	12	impatiens	7	Ouabain	1e-08	0.5	few weeks	worker	26	26	85	no	1.1223	2.3394	1.9345	0.4049	Ouabain Concentration (50% sugar) – B. impatiens
2023-09-05	12	impatiens	7	Ouabain	1e-08	0.5	few weeks	worker	27	27	90	no	1.1269	2.3421	2.107	0.2351	Ouabain Concentration (50% sugar) – B. impatiens
2023-09-05	12	impatiens	7	Ouabain	1e-08	0.5	few weeks	worker	28	28	90	no	1.118	2.314	1.9032	0.4108	Ouabain Concentration (50% sugar) – B. impatiens
2023-09-05	12	impatiens	7	Ouabain	1e-08	0.5	few weeks	worker	29	29	100	no	1.1146	2.3373	1.5789	0.7584	Ouabain Concentration (50% sugar) – B. impatiens
2023-09-05	12	impatiens	7	Ouabain	1e-08	0.5	few weeks	worker	30	30	95	no	1.1171	2.328	1.8836	0.4444	Ouabain Concentration (50% sugar) – B. impatiens
2023-09-07	13	impatiens	7	Ouabain	1e-07	0.5	few weeks	worker	1	1	85	no	1.7004	2.6505	2.1558	0.4947	Ouabain Concentration (50% sugar) – B. impatiens
2023-09-07	13	impatiens	7	Ouabain	1e-07	0.5	few weeks	worker	2	2	50	no	1.7036	2.6758	2.19	0.4858	Ouabain Concentration (50% sugar) – B. impatiens
2023-09-07	13	impatiens	7	Ouabain	1e-07	0.5	few weeks	worker	3	3	75	no	1.6975	2.6611	2.1692	0.4919	Ouabain Concentration (50% sugar) – B. impatiens
2023-09-07	13	impatiens	7	Ouabain	1e-07	0.5	few weeks	worker	4	4	85	no	1.6905	2.7191	2.1727	0.5464	Ouabain Concentration (50% sugar) – B. impatiens
2023-09-07	13	impatiens	7	Ouabain	1e-07	0.5	few weeks	worker	5	5	80	no	1.7032	2.7227	2.2232	0.4995	Ouabain Concentration (50% sugar) – B. impatiens
2023-09-07	13	impatiens	7	Ouabain	5e-07	0.5	few weeks	worker	6	6	65	no	1.7017	2.9317	2.5793	0.3524	Ouabain Concentration (50% sugar) – B. impatiens
2023-09-07	13	impatiens	7	Ouabain	5e-07	0.5	few weeks	worker	7	7	30	no	1.6895	2.908	2.4519	0.4561	Ouabain Concentration (50% sugar) – B. impatiens
2023-09-07	13	impatiens	7	Ouabain	5e-07	0.5	few weeks	worker	8	8	30	no	1.7048	2.9136	2.6336	0.28	Ouabain Concentration (50% sugar) – B. impatiens
2023-09-07	13	impatiens	7	Ouabain	5e-07	0.5	few weeks	worker	10	10	85	no	1.7092	2.9159	2.66	0.2559	Ouabain Concentration (50% sugar) – B. impatiens
2023-09-07	13	impatiens	2	Ouabain	0	0.5	few weeks	worker	11	11	95	no	1.6879	2.9008	2.543	0.3578	Ouabain Concentration (50% sugar) – B. impatiens
2023-09-07	13	impatiens	2	Ouabain	0	0.5	few weeks	worker	12	12	100	no	1.7061	2.905	2.4345	0.4705	Ouabain Concentration (50% sugar) – B. impatiens
2023-09-07	13	impatiens	2	Ouabain	0	0.5	few weeks	worker	13	13	70	no	1.7048	2.9032	2.3993	0.5039	Ouabain Concentration (50% sugar) – B. impatiens
2023-09-07	13	impatiens	2	Ouabain	0	0.5	few weeks	worker	14	14	95	no	1.7034	2.905	2.5584	0.3466	Ouabain Concentration (50% sugar) – B. impatiens
2023-09-07	13	impatiens	2	Ouabain	0	0.5	few weeks	worker	15	15	120	no	1.7034	2.9121	2.5483	0.3638	Ouabain Concentration (50% sugar) – B. impatiens
2023-09-07	13	impatiens	2	Ouabain	1e-08	0.5	few weeks	worker	16	16	65	no	1.6992	2.9157	2.4721	0.4436	Ouabain Concentration (50% sugar) – B. impatiens
2023-09-07	13	impatiens	2	Ouabain	1e-08	0.5	few weeks	worker	17	17	45	no	1.7066	2.9245	2.3396	0.5849	Ouabain Concentration (50% sugar) – B. impatiens
2023-09-07	13	impatiens	2	Ouabain	1e-08	0.5	few weeks	worker	18	18	80	no	1.6952	2.9115	2.6695	0.242	Ouabain Concentration (50% sugar) – B. impatiens
2023-09-07	13	impatiens	2	Ouabain	1e-08	0.5	few weeks	worker	19	19	70	no	1.7063	2.9167	2.46	0.4567	Ouabain Concentration (50% sugar) – B. impatiens
2023-09-07	13	impatiens	2	Ouabain	1e-08	0.5	few weeks	worker	20	20	70	no	1.6996	2.9134	2.3671	0.5463	Ouabain Concentration (50% sugar) – B. impatiens
2023-09-07	13	impatiens	2	Ouabain	1e-07	0.5	few weeks	worker	21	21	100	no	1.6863	2.6861	2.3306	0.3555	Ouabain Concentration (50% sugar) – B. impatiens
2023-09-07	13	impatiens	2	Ouabain	1e-07	0.5	few weeks	worker	22	22	65	no	1.6831	2.7392	2.1717	0.5675	Ouabain Concentration (50% sugar) – B. impatiens
2023-09-07	13	impatiens	2	Ouabain	1e-07	0.5	few weeks	worker	23	23	55	no	1.6988	2.7697	1.9957	0.774	Ouabain Concentration (50% sugar) – B. impatiens
2023-09-07	13	impatiens	2	Ouabain	1e-07	0.5	few weeks	worker	24	24	50	no	1.6991	2.6879	1.8241	0.8638	Ouabain Concentration (50% sugar) – B. impatiens
2023-09-07	13	impatiens	2	Ouabain	1e-07	0.5	few weeks	worker	25	25	50	no	1.6829	2.7228	2.2358	0.487	Ouabain Concentration (50% sugar) – B. impatiens
2023-09-07	13	impatiens	2	Ouabain	5e-07	0.5	few weeks	worker	27	27	70	no		2.9055	2.6752	0.2303	Ouabain Concentration (50% sugar) – B. impatiens
2023-09-07	13	impatiens	2	Ouabain	5e-07	0.5	few weeks	worker	28	28	65	no	1.6979	2.907	2.5221	0.3849	Ouabain Concentration (50% sugar) – B. impatiens
2023-09-07	13	impatiens	2	Ouabain	5e-07	0.5	few weeks	worker	29	29	55	no	1.6942	2.915	2.5312	0.3838	Ouabain Concentration (50% sugar) – B. impatiens
2023-09-07	13	impatiens	2	Ouabain	5e-07	0.5	few weeks	worker	30	30	85	no	1.694	2.91	2.5725	0.3375	Ouabain Concentration (50% sugar) – B. impatiens
2023-10-16	14	impatiens	11	Ouabain	0	0.5	few weeks	worker	1	1	70	no	1.0321	2.2247	1.7183	0.5064	Ouabain Concentration (50% sugar) – B. impatiens
2023-10-16	14	impatiens	11	Ouabain	1e-07	0.5	few weeks	worker	3	3	55	no	1.0176	2.2225	1.7835	0.7659	Ouabain Concentration (50% sugar) – B. impatiens
2023-10-16	14	impatiens	11	Ouabain	5e-07	0.5	few weeks	worker	4	4	55	no	1.0311	2.2241	1.7099	0.5126	Ouabain Concentration (50% sugar) – B. impatiens
2023-10-16	14	impatiens	12	Ouabain	0	0.5	few weeks	worker	5	5	20	no	1.0648	2.2412	1.5801	0.6611	Ouabain Concentration (50% sugar) – B. impatiens
2023-10-16	14	impatiens	12	Ouabain	1e-08	0.5	few weeks	worker	6	6	110	no	1.0194	2.2006	1.3726	0.828	Ouabain Concentration (50% sugar) – B. impatiens
2023-10-16	14	impatiens	12	Ouabain	1e-07	0.5	few weeks	worker	7	7	15	no	1.0274	2.2388	1.5912	0.6476	Ouabain Concentration (50% sugar) – B. impatiens
2023-10-16	14	impatiens	13	Ouabain	0	0.5	few weeks	worker	9	9	75	no	1.0243	2.2048	1.6346	0.5702	Ouabain Concentration (50% sugar) – B. impatiens
2023-10-16	14	impatiens	13	Ouabain	1e-08	0.5	few weeks	worker	10	10	45	no	1.0308	2.2169	1.6412	0.5757	Ouabain Concentration (50% sugar) – B. impatiens
2023-10-16	14	impatiens	13	Ouabain	1e-07	0.5	few weeks	worker	11	11	65	no	1.0197	2.1121	1.4909	0.6212	Ouabain Concentration (50% sugar) – B. impatiens
2023-10-16	14	impatiens	13	Ouabain	5e-07	0.5	few weeks	worker	12	12	70	no	1.0247	2.2053	1.5433	0.662	Ouabain Concentration (50% sugar) – B. impatiens
2023-10-18	15	impatiens	11	Ouabain	0	0.5	few weeks	worker	1	1	75	no	1.0307	2.2737	1.4247	0.849	Ouabain Concentration (50% sugar) – B. impatiens
2023-10-18	15	impatiens	11	Ouabain	1e-06	0.5	few weeks	worker	2	2	70	no	1.0226	2.2488	1.9217	0.3271	Ouabain Concentration (50% sugar) – B. impatiens
2023-10-18	15	impatiens	11	Ouabain	1e-05	0.5	few weeks	worker	3	3	120	no	1.0227	2.1775	1.4413	0.7362	Ouabain Concentration (50% sugar) – B. impatiens
2023-10-18	15	impatiens	11	Ouabain	5e-05	0.5	few weeks	worker	4	4	100	no	1.0249	2.2013	1.7995	0.4018	Ouabain Concentration (50% sugar) – B. impatiens
2023-10-18	15	impatiens	12	Ouabain	0	0.5	few weeks	worker	5	5	70	no	1.0201	2.2537	1.6816	0.5721	Ouabain Concentration (50% sugar) – B. impatiens
2023-10-18	15	impatiens	12	Ouabain	1e-08	0.5	few weeks	worker	6	6	100	no	1.0646	2.2513	1.6166	0.6347	Ouabain Concentration (50% sugar) – B. impatiens
2023-10-18	15	impatiens	12	Ouabain	1e-07	0.5	few weeks	worker	7	7	125	no	1.0328	2.2165	1.476	0.7405	Ouabain Concentration (50% sugar) – B. impatiens
2023-10-18	15	impatiens	12	Ouabain	5e-07	0.5	few weeks	worker	8	8	40	no	1.0136	2.1829	1.1834	0.9995	Ouabain Concentration (50% sugar) – B. impatiens
2023-10-18	15	impatiens	13	Ouabain	0	0.5	few weeks	worker	9	9	110	no	1.0087	2.2382	1.828	0.4102	Ouabain Concentration (50% sugar) – B. impatiens
2023-10-18	15	impatiens	13	Ouabain	1e-08	0.5	few weeks	worker	10	10	110	no	1.0169	2.1584	1.4075	0.7509	Ouabain Concentration (50% sugar) – B. impatiens
2023-10-18	15	impatiens	13	Ouabain	1e-07	0.5	few weeks	worker	11	11	45	no	1.0509	2.2273	1.4952	0.7321	Ouabain Concentration (50% sugar) – B. impatiens
2023-10-18	15	impatiens	13	Ouabain	5e-07	0.5	few weeks	worker	12	12	50	no	1.0274	2.1939	1.2487	0.9452	Ouabain Concentration (50% sugar) – B. impatiens
2023-07-31	1	impatiens	4	Ouabain	0.0001	0.2	few weeks	worker	1	1	40	no	1.1153	1.7627	1.3935	0.3692	Milkweed Nectar and Natural Honeys – B. impatiens
2023-07-31	1	impatiens	4	Ouabain	1e-06	0.2	few weeks	worker	2	2	70	no	1.1247	1.7717	1.6528	0.1189	Milkweed Nectar and Natural Honeys – B. impatiens
2023-07-31	1	impatiens	4	Ouabain	1e-07	0.2	few weeks	worker	3	3	50	no	1.1188	1.765	1.4594	0.3056	Milkweed Nectar and Natural Honeys – B. impatiens
2023-07-31	1	impatiens	4	Ouabain	0	0.2	few weeks	worker	4	4	70	no	1.1162	1.766	1.4635	0.3025	Milkweed Nectar and Natural Honeys – B. impatiens
2023-07-31	1	impatiens	4	Nectar	milkweed	0.2	few weeks	worker	5	5	50	no	1.1166	1.7545	1.6503	0.1042	Milkweed Nectar and Natural Honeys – B. impatiens
2023-07-31	1	impatiens	4	Honey	fireweed	0.2	few weeks	worker	6	6	85	no	1.1146	1.7636	1.6117	0.1519	Milkweed Nectar and Natural Honeys – B. impatiens
2023-07-31	1	impatiens	4	Honey	buckwheat	0.2	few weeks	worker	7	7	105	no	1.1219	1.6888	1.2451	0.4437	Milkweed Nectar and Natural Honeys – B. impatiens
2023-07-31	1	impatiens	10	Ouabain	0.0001	0.2	few weeks	worker	8	8	35	no	1.1141	1.7546	1.2612	0.4934	Milkweed Nectar and Natural Honeys – B. impatiens
2023-07-31	1	impatiens	10	Ouabain	1e-06	0.2	few weeks	worker	9	9	105	no	1.1308	1.7665	1.5166	0.2499	Milkweed Nectar and Natural Honeys – B. impatiens
2023-07-31	1	impatiens	10	Ouabain	1e-07	0.2	few weeks	worker	10	10	110	no	1.1082	1.7475	1.2864	0.4611	Milkweed Nectar and Natural Honeys – B. impatiens
2023-07-31	1	impatiens	10	Ouabain	0	0.2	few weeks	worker	11	11	85	no	1.1088	1.7315	1.3195	0.412	Milkweed Nectar and Natural Honeys – B. impatiens
2023-07-31	1	impatiens	10	Nectar	milkweed	0.2	few weeks	worker	12	12	55	no	1.1187	1.7491	1.2766	0.4725	Milkweed Nectar and Natural Honeys – B. impatiens
2023-07-31	1	impatiens	10	Honey	fireweed	0.2	few weeks	worker	13	13	70	no	1.1178	1.7279	1.3834	0.3445	Milkweed Nectar and Natural Honeys – B. impatiens
2023-07-31	1	impatiens	10	Honey	buckwheat	0.2	few weeks	worker	14	14	90	no	1.1171	1.7827	1.2965	0.4862	Milkweed Nectar and Natural Honeys – B. impatiens
2023-08-01	2	impatiens	4	Ouabain	0.0001	0.2	few weeks	worker	1	1	45	no	1.12	1.7679	1.2983	0.4696	Milkweed Nectar and Natural Honeys – B. impatiens
2023-08-01	2	impatiens	4	Ouabain	1e-06	0.2	few weeks	worker	2	2	35	no	1.1195	1.758	1.7429	0.0151	Milkweed Nectar and Natural Honeys – B. impatiens
2023-08-01	2	impatiens	4	Ouabain	1e-07	0.2	few weeks	worker	3	3	75	no	1.1311	1.7783	1.7562	0.0221	Milkweed Nectar and Natural Honeys – B. impatiens
2023-08-01	2	impatiens	4	Ouabain	0	0.2	few weeks	worker	4	4	80	no	1.1188	1.7653	1.4541	0.3112	Milkweed Nectar and Natural Honeys – B. impatiens
2023-08-01	2	impatiens	4	Nectar	milkweed	0.2	few weeks	worker	5	5	25	no	1.1233	1.7543	1.7259	0.0284	Milkweed Nectar and Natural Honeys – B. impatiens
2023-08-01	2	impatiens	4	Honey	fireweed	0.2	few weeks	worker	6	6	65	no	1.1238	1.7699	1.5844	0.1855	Milkweed Nectar and Natural Honeys – B. impatiens
2023-08-01	2	impatiens	4	Honey	buckwheat	0.2	few weeks	worker	7	7	60	no	1.1293	1.7576	1.5718	0.1858	Milkweed Nectar and Natural Honeys – B. impatiens
2023-08-01	2	impatiens	10	Ouabain	0.0001	0.2	few weeks	worker	8	8	20	no	1.1042	1.7421	1.5493	0.1928	Milkweed Nectar and Natural Honeys – B. impatiens
2023-08-01	2	impatiens	10	Ouabain	1e-06	0.2	few weeks	worker	9	9	105	no	1.1239	1.7663	1.7524	0.0139	Milkweed Nectar and Natural Honeys – B. impatiens
2023-08-01	2	impatiens	10	Ouabain	1e-07	0.2	few weeks	worker	10	10	80	no	1.1217	1.7599	1.7341	0.0258	Milkweed Nectar and Natural Honeys – B. impatiens
2023-08-01	2	impatiens	10	Ouabain	0	0.2	few weeks	worker	11	11	95	no	1.1334	1.7714	1.5558	0.2156	Milkweed Nectar and Natural Honeys – B. impatiens
2023-08-01	2	impatiens	10	Nectar	milkweed	0.2	few weeks	worker	12	12	105	no	1.1183	1.7459	1.6898	0.0561	Milkweed Nectar and Natural Honeys – B. impatiens
2023-08-01	2	impatiens	10	Honey	buckwheat	0.2	few weeks	worker	14	14	100	yes	1.1227	1.764	1.6923	0.0717	Milkweed Nectar and Natural Honeys – B. impatiens
2023-08-01	3	impatiens	4	Ouabain	0.0001	0.2	few weeks	worker	1	1	35	no	1.1252	1.7684	1.4729	0.2955	Milkweed Nectar and Natural Honeys – B. impatiens
2023-08-01	3	impatiens	4	Ouabain	1e-06	0.2	few weeks	worker	2	2	65	no	1.1116	1.7551	1.1959	0.5592	Milkweed Nectar and Natural Honeys – B. impatiens
2023-08-01	3	impatiens	4	Ouabain	1e-07	0.2	few weeks	worker	3	3	85	no	1.1245	1.7713	1.3785	0.3928	Milkweed Nectar and Natural Honeys – B. impatiens
2023-08-01	3	impatiens	4	Ouabain	0	0.2	few weeks	worker	4	4	70	no	1.1236	1.7492	1.1298	0.6194	Milkweed Nectar and Natural Honeys – B. impatiens
2023-08-01	3	impatiens	4	Nectar	milkweed	0.2	few weeks	worker	5	5	35	no	1.1091	1.7373	1.3032	0.4341	Milkweed Nectar and Natural Honeys – B. impatiens
2023-08-01	3	impatiens	4	Honey	fireweed	0.2	few weeks	worker	6	6	70	no	1.1095	1.7577	1.2059	0.5518	Milkweed Nectar and Natural Honeys – B. impatiens
2023-08-01	3	impatiens	4	Honey	buckwheat	0.2	few weeks	worker	7	7	65	no	1.1263	1.7571	1.476	0.2811	Milkweed Nectar and Natural Honeys – B. impatiens
2023-08-01	3	impatiens	10	Ouabain	0.0001	0.2	few weeks	worker	8	8	35	no	1.1182	1.7527	1.2187	0.534	Milkweed Nectar and Natural Honeys – B. impatiens
2023-08-01	3	impatiens	10	Ouabain	1e-07	0.2	few weeks	worker	10	10	115	no	1.1184	1.7563	1.2881	0.4682	Milkweed Nectar and Natural Honeys – B. impatiens
2023-08-01	3	impatiens	10	Ouabain	0	0.2	few weeks	worker	11	11	75	no	1.1037	1.7466	1.2384	0.5082	Milkweed Nectar and Natural Honeys – B. impatiens
2023-08-01	3	impatiens	10	Nectar	milkweed	0.2	few weeks	worker	12	12	30	yes	1.1088	1.7324	1.2991	0.4333	Milkweed Nectar and Natural Honeys – B. impatiens
2023-08-01	3	impatiens	10	Honey	fireweed	0.2	few weeks	worker	13	13	115	no	1.1178	1.7589	1.2089	0.55	Milkweed Nectar and Natural Honeys – B. impatiens
2023-08-01	3	impatiens	10	Honey	buckwheat	0.2	few weeks	worker	14	14	120	no	1.1189	1.765	1.3537	0.4113	Milkweed Nectar and Natural Honeys – B. impatiens
2023-08-02	4	impatiens	4	Ouabain	0.0001	0.2	few weeks	worker	1	1	25	yes	1.1181	1.7635	1.7388	0.0247	Milkweed Nectar and Natural Honeys – B. impatiens
2023-08-02	4	impatiens	4	Ouabain	1e-06	0.2	few weeks	worker	2	2	80	no	1.1185	1.7509	1.4476	0.3033	Milkweed Nectar and Natural Honeys – B. impatiens
2023-08-02	4	impatiens	4	Ouabain	1e-07	0.2	few weeks	worker	3	3	115	no	1.1311	1.7695	1.7483	0.0212	Milkweed Nectar and Natural Honeys – B. impatiens
2023-08-02	4	impatiens	4	Ouabain	0	0.2	few weeks	worker	4	4	75	no	1.1093	1.7222	1.5678	0.1544	Milkweed Nectar and Natural Honeys – B. impatiens
2023-08-02	4	impatiens	4	Nectar	milkweed	0.2	few weeks	worker	5	5	65	no	1.1133	1.7411	1.6908	0.0503	Milkweed Nectar and Natural Honeys – B. impatiens
2023-08-02	4	impatiens	4	Honey	fireweed	0.2	few weeks	worker	6	6	115	no	1.12	1.7721	1.3072	0.4649	Milkweed Nectar and Natural Honeys – B. impatiens
2023-08-02	4	impatiens	4	Honey	buckwheat	0.2	few weeks	worker	7	7	85	no	1.1181	1.75	1.4581	0.2919	Milkweed Nectar and Natural Honeys – B. impatiens
2023-08-02	4	impatiens	10	Ouabain	0.0001	0.2	few weeks	worker	8	8	70	no	1.1215	1.7634	1.6993	0.0641	Milkweed Nectar and Natural Honeys – B. impatiens
2023-08-02	4	impatiens	10	Ouabain	1e-07	0.2	few weeks	worker	10	10	105	no	1.123	1.7624	1.5575	0.2049	Milkweed Nectar and Natural Honeys – B. impatiens
2023-08-02	4	impatiens	10	Ouabain	0	0.2	few weeks	worker	11	11	85	no	1.1073	1.7428	1.6454	0.0974	Milkweed Nectar and Natural Honeys – B. impatiens
2023-08-02	4	impatiens	10	Nectar	milkweed	0.2	few weeks	worker	12	12	85	no	1.1075	1.747	1.4169	0.3301	Milkweed Nectar and Natural Honeys – B. impatiens
2023-08-02	4	impatiens	10	Honey	fireweed	0.2	few weeks	worker	13	13	95	no	1.1088	1.7601	1.2991	0.461	Milkweed Nectar and Natural Honeys – B. impatiens
2023-08-02	4	impatiens	10	Honey	buckwheat	0.2	few weeks	worker	14	14	105	no	1.1147	1.7424	1.6141	0.1283	Milkweed Nectar and Natural Honeys – B. impatiens
2023-08-04	5	impatiens	4	Ouabain	0.0001	0.2	few weeks	worker	1	1	55	no	1.1242	1.7648	1.4438	0.321	Milkweed Nectar and Natural Honeys – B. impatiens
2023-08-04	5	impatiens	4	Ouabain	1e-06	0.2	few weeks	worker	2	2	75	no	1.1237	1.764	1.6116	0.1524	Milkweed Nectar and Natural Honeys – B. impatiens
2023-08-04	5	impatiens	4	Ouabain	1e-07	0.2	few weeks	worker	3	3	105	no	1.1184	1.7641	1.4611	0.303	Milkweed Nectar and Natural Honeys – B. impatiens
2023-08-04	5	impatiens	4	Ouabain	0	0.2	few weeks	worker	4	4	80	no	1.1221	1.7681	1.6961	0.072	Milkweed Nectar and Natural Honeys – B. impatiens
2023-08-04	5	impatiens	4	Nectar	milkweed	0.2	few weeks	worker	5	5	80	no	1.109	1.7543	1.4957	0.2586	Milkweed Nectar and Natural Honeys – B. impatiens
2023-08-04	5	impatiens	4	Honey	fireweed	0.2	few weeks	worker	6	6	55	no	1.1164	1.7655	1.5147	0.2508	Milkweed Nectar and Natural Honeys – B. impatiens
2023-08-04	5	impatiens	4	Honey	buckwheat	0.2	few weeks	worker	7	7	100	no	1.1229	1.7558	1.7338	0.022	Milkweed Nectar and Natural Honeys – B. impatiens
2023-08-04	5	impatiens	10	Ouabain	1e-07	0.2	few weeks	worker	10	10	90	no	1.1145	1.7395	1.6096	0.1299	Milkweed Nectar and Natural Honeys – B. impatiens
2023-08-04	5	impatiens	10	Ouabain	0	0.2	few weeks	worker	11	11	100	no	1.1069	1.7468	1.6166	0.1302	Milkweed Nectar and Natural Honeys – B. impatiens
2023-08-04	5	impatiens	10	Nectar	milkweed	0.2	few weeks	worker	12	12	95	yes	1.1069	1.7392	1.7247	0.0145	Milkweed Nectar and Natural Honeys – B. impatiens
2023-08-04	5	impatiens	10	Honey	fireweed	0.2	few weeks	worker	13	13	145	no	1.1174	1.7619	1.5534	0.2085	Milkweed Nectar and Natural Honeys – B. impatiens
2023-08-04	5	impatiens	10	Honey	buckwheat	0.2	few weeks	worker	14	14	130	no	1.1249	1.7544	1.5821	0.1723	Milkweed Nectar and Natural Honeys – B. impatiens
2023-08-04	5	impatiens	4	Honey	fireweed	0.2	few weeks	worker	15	15	90	no	1.1162	1.759	1.6766	0.0824	Milkweed Nectar and Natural Honeys – B. impatiens
2023-08-10	6	impatiens	3	Ouabain	0.0001	0.2	few weeks	worker	1	1	30	no	1.1177	1.7655	1.1548	0.6107	Milkweed Nectar and Natural Honeys – B. impatiens
2023-08-10	6	impatiens	3	Ouabain	1e-06	0.2	few weeks	worker	2	2	65	no	1.1264	1.7753	1.309	0.4663	Milkweed Nectar and Natural Honeys – B. impatiens
2023-08-10	6	impatiens	3	Ouabain	1e-07	0.2	few weeks	worker	3	3	90	no	1.1292	1.7759	1.2537	0.5222	Milkweed Nectar and Natural Honeys – B. impatiens
2023-08-10	6	impatiens	3	Ouabain	0	0.2	few weeks	worker	4	4	75	no	1.1189	1.7687	1.2962	0.4725	Milkweed Nectar and Natural Honeys – B. impatiens
2023-08-10	6	impatiens	3	Nectar	milkweed	0.2	few weeks	worker	5	5	45	yes		1.4597	1.1232	0.3365	Milkweed Nectar and Natural Honeys – B. impatiens
2023-08-10	6	impatiens	3	Honey	fireweed	0.2	few weeks	worker	6	6	60	no	1.1185	1.7682	1.578	0.1902	Milkweed Nectar and Natural Honeys – B. impatiens
2023-08-10	6	impatiens	3	Honey	buckwheat	0.2	few weeks	worker	7	7	55	yes	1.1275	1.7748	1.3247	0.4501	Milkweed Nectar and Natural Honeys – B. impatiens
2023-08-10	6	impatiens	10	Ouabain	1e-06	0.2	few weeks	worker	8	8	95	no	1.1162	1.7588	1.3588	0.4	Milkweed Nectar and Natural Honeys – B. impatiens
2023-08-10	6	impatiens	10	Ouabain	0.0001	0.2	few weeks	worker	9	9	60	no	1.1074	1.7487	1.5851	0.1636	Milkweed Nectar and Natural Honeys – B. impatiens
2023-08-10	6	impatiens	10	Ouabain	1e-06	0.2	few weeks	worker	10	10	105	no	1.1165	1.7565	1.5587	0.1978	Milkweed Nectar and Natural Honeys – B. impatiens
2023-08-11	7	impatiens	3	Ouabain	0.0001	0.2	few weeks	worker	1	1	35	no	1.13	1.7786	1.1608	0.6178	Milkweed Nectar and Natural Honeys – B. impatiens
2023-08-11	7	impatiens	3	Ouabain	1e-07	0.2	few weeks	worker	3	3	85	no	1.1227	1.7699	1.4075	0.3624	Milkweed Nectar and Natural Honeys – B. impatiens
2023-08-11	7	impatiens	3	Ouabain	0	0.2	few weeks	worker	4	4	80	no	1.1236	1.7741	1.2535	0.5206	Milkweed Nectar and Natural Honeys – B. impatiens
2023-08-11	7	impatiens	3	Nectar	milkweed	0.2	few weeks	worker	5	5	45	no		1.6771	1.5177	0.1594	Milkweed Nectar and Natural Honeys – B. impatiens
2023-08-11	7	impatiens	3	Honey	fireweed	0.2	few weeks	worker	6	6	70	no	1.1091	1.7591	1.5192	0.2399	Milkweed Nectar and Natural Honeys – B. impatiens
2023-08-11	7	impatiens	3	Honey	buckwheat	0.2	few weeks	worker	7	7	60	yes	1.1306	1.7618	1.5133	0.2485	Milkweed Nectar and Natural Honeys – B. impatiens
2023-11-06	4	impatiens	2	Honey	Spring Blossom	0.5	few weeks	worker	1	1	50	no	0.9831	2.0646	1.328	0.7366	Natural Honeys (50% sugar) – B. impatiens
2023-11-06	4	impatiens	2	Honey	Buckwheat	0.5	few weeks	worker	2	2	45	no	0.9825	2.0654	1.4382	0.6272	Natural Honeys (50% sugar) – B. impatiens
2023-11-06	4	impatiens	2	Honey	Milkweed	0.5	few weeks	worker	3	3	90	no	0.9916	2.0626	1.5811	0.4815	Natural Honeys (50% sugar) – B. impatiens
2023-11-06	4	impatiens	2	Honey	Knotweed	0.5	few weeks	worker	4	4	90	no	0.9822	2.0679	1.5115	0.5564	Natural Honeys (50% sugar) – B. impatiens
2023-11-06	4	impatiens	2	Honey	Orange Blossom	0.5	few weeks	worker	5	5	75	no	0.9839	2.0785	1.4104	0.6681	Natural Honeys (50% sugar) – B. impatiens
2023-11-06	4	impatiens	3	Honey	Spring Blossom	0.5	few weeks	worker	6	6	75	no	0.9837	2.1277	1.7149	0.4128	Natural Honeys (50% sugar) – B. impatiens
2023-11-06	4	impatiens	3	Honey	Buckwheat	0.5	few weeks	worker	7	7	80	no	0.9812	2.1171	1.6586	0.4585	Natural Honeys (50% sugar) – B. impatiens
2023-11-06	4	impatiens	3	Honey	Milkweed	0.5	few weeks	worker	8	8	120	no	0.9983	2.13	1.7456	0.3844	Natural Honeys (50% sugar) – B. impatiens
2023-11-06	4	impatiens	3	Honey	Knotweed	0.5	few weeks	worker	9	9	120	no	0.9866	2.1179	1.725	0.3929	Natural Honeys (50% sugar) – B. impatiens
2023-11-06	4	impatiens	3	Honey	Orange Blossom	0.5	few weeks	worker	10	10	70	no	0.993	2.1374	1.7613	0.3761	Natural Honeys (50% sugar) – B. impatiens
2023-11-08	5	impatiens	1	Honey	Spring Blossom	0.5	few weeks	worker	1	1	80	no	0.9837	2.0192	1.479	0.5402	Natural Honeys (50% sugar) – B. impatiens
2023-11-08	5	impatiens	1	Honey	Buckwheat	0.5	few weeks	worker	2	2	70	no	0.9866	2.0585	1.5638	0.4947	Natural Honeys (50% sugar) – B. impatiens
2023-11-08	5	impatiens	1	Honey	Milkweed	0.5	few weeks	worker	3	3	70	no	0.9904	2.0579	1.6253	0.4326	Natural Honeys (50% sugar) – B. impatiens
2023-11-08	5	impatiens	1	Honey	Knotweed	0.5	few weeks	worker	4	4	60	no	0.9942	2.0486	1.395	0.6536	Natural Honeys (50% sugar) – B. impatiens
2023-11-08	5	impatiens	1	Honey	Orange Blossom	0.5	few weeks	worker	5	5	80	no	0.9996	2.0906	1.7749	0.3157	Natural Honeys (50% sugar) – B. impatiens
2023-11-08	5	impatiens	2	Honey	Spring Blossom	0.5	few weeks	worker	6	6	75	no	0.98	2.1336	1.4828	0.6508	Natural Honeys (50% sugar) – B. impatiens
2023-11-08	5	impatiens	2	Honey	Buckwheat	0.5	few weeks	worker	7	7	75	no	0.9849	2.0625	1.49	0.5725	Natural Honeys (50% sugar) – B. impatiens
2023-11-08	5	impatiens	2	Honey	Milkweed	0.5	few weeks	worker	8	8	50	no	0.9747	2.0624	1.414	0.6484	Natural Honeys (50% sugar) – B. impatiens
2023-11-08	5	impatiens	2	Honey	Knotweed	0.5	few weeks	worker	9	9	55	no	0.9857	2.0905	1.8164	0.2741	Natural Honeys (50% sugar) – B. impatiens
2023-11-08	5	impatiens	2	Honey	Orange Blossom	0.5	few weeks	worker	10	10	55	no	0.9832	2.0759	1.3622	0.7137	Natural Honeys (50% sugar) – B. impatiens
2023-11-08	5	impatiens	3	Honey	Spring Blossom	0.5	few weeks	worker	11	11	75	no	1.0164	2.0948	1.7614	0.3334	Natural Honeys (50% sugar) – B. impatiens
2023-11-08	5	impatiens	3	Honey	Buckwheat	0.5	few weeks	worker	12	12	75	no	0.9935	2.061	1.3363	0.7247	Natural Honeys (50% sugar) – B. impatiens
2023-11-08	5	impatiens	3	Honey	Milkweed	0.5	few weeks	worker	13	13	70	no	0.9827	2.0529	1.477	0.5759	Natural Honeys (50% sugar) – B. impatiens
2023-11-08	5	impatiens	3	Honey	Knotweed	0.5	few weeks	worker	14	14	65	no	0.9804	2.0975	1.5203	0.5772	Natural Honeys (50% sugar) – B. impatiens
2023-11-08	5	impatiens	3	Honey	Orange Blossom	0.5	few weeks	worker	15	15	60	no	0.9834	2.1162	1.7545	0.3617	Natural Honeys (50% sugar) – B. impatiens
2023-11-08	5	impatiens	1	Honey	Spring Blossom	0.5	few weeks	worker	16	1	65	no	0.9819	2.1181	1.5022	0.6159	Natural Honeys (50% sugar) – B. impatiens
2023-11-08	5	impatiens	1	Honey	Buckwheat	0.5	few weeks	worker	17	2	40	no	0.9815	2.0237	1.6736	0.3501	Natural Honeys (50% sugar) – B. impatiens
2023-11-08	5	impatiens	1	Honey	Milkweed	0.5	few weeks	worker	18	3	65	no	0.9809	2.052	1.6487	0.4033	Natural Honeys (50% sugar) – B. impatiens
2023-11-08	5	impatiens	1	Honey	Knotweed	0.5	few weeks	worker	19	4	30	yes	0.9936	2.1011	1.6205	0.4806	Natural Honeys (50% sugar) – B. impatiens
2023-11-08	5	impatiens	1	Honey	Orange Blossom	0.5	few weeks	worker	20	5	40	no	0.9823	2.0651	1.5534	0.5117	Natural Honeys (50% sugar) – B. impatiens
2023-11-08	5	impatiens	2	Honey	Spring Blossom	0.5	few weeks	worker	21	6	60	no	0.9817	2.0903	1.6413	0.449	Natural Honeys (50% sugar) – B. impatiens
2023-11-08	5	impatiens	2	Honey	Buckwheat	0.5	few weeks	worker	22	7	45	no	0.9826	2.0709	1.5445	0.5264	Natural Honeys (50% sugar) – B. impatiens
2023-11-08	5	impatiens	2	Honey	Milkweed	0.5	few weeks	worker	23	8	45	no	0.9747	2.045	1.6083	0.4367	Natural Honeys (50% sugar) – B. impatiens
2023-11-08	5	impatiens	2	Honey	Knotweed	0.5	few weeks	worker	24	9	50	no	0.9888	2.0847	1.4864	0.5983	Natural Honeys (50% sugar) – B. impatiens
2023-11-08	5	impatiens	2	Honey	Orange Blossom	0.5	few weeks	worker	25	10	25	no	0.9933	2.134	1.4401	0.6939	Natural Honeys (50% sugar) – B. impatiens
2023-11-08	5	impatiens	3	Honey	Spring Blossom	0.5	few weeks	worker	26	11	50	no	0.9991	2.1389	1.5211	0.6178	Natural Honeys (50% sugar) – B. impatiens
2023-11-08	5	impatiens	3	Honey	Buckwheat	0.5	few weeks	worker	27	12	75	no	0.9808	2.0589	1.8512	0.2077	Natural Honeys (50% sugar) – B. impatiens
2023-11-08	5	impatiens	3	Honey	Milkweed	0.5	few weeks	worker	28	13	50	no	0.9828	2.1019	1.1803	0.9216	Natural Honeys (50% sugar) – B. impatiens
2023-11-08	5	impatiens	3	Honey	Knotweed	0.5	few weeks	worker	29	14	40	yes	1.0147	2.1366	1.476	0.6606	Natural Honeys (50% sugar) – B. impatiens
2023-11-08	5	impatiens	3	Honey	Orange Blossom	0.5	few weeks	worker	30	15	55	no	0.993	2.0872	1.4998	0.5874	Natural Honeys (50% sugar) – B. impatiens
2023-11-10	6	impatiens	1	Honey	Spring Blossom	0.5	few weeks	worker	1	1	70	no	0.9833	2.0777	1.0076	1.0701	Natural Honeys (50% sugar) – B. impatiens
2023-11-10	6	impatiens	1	Honey	Buckwheat	0.5	few weeks	worker	2	2	65	no	0.9967	2.0897	1.3592	0.7305	Natural Honeys (50% sugar) – B. impatiens
2023-11-10	6	impatiens	1	Honey	Milkweed	0.5	few weeks	worker	3	3	75	no	0.9796	2.0863	1.6977	0.3886	Natural Honeys (50% sugar) – B. impatiens
2023-11-10	6	impatiens	1	Honey	Knotweed	0.5	few weeks	worker	4	4	75	no	0.9943	2.0865	1.6548	0.4317	Natural Honeys (50% sugar) – B. impatiens
2023-11-10	6	impatiens	1	Honey	Orange Blossom	0.5	few weeks	worker	5	5	60	no	0.9924	2.095	1.4581	0.6369	Natural Honeys (50% sugar) – B. impatiens
2023-11-10	6	impatiens	2	Honey	Spring Blossom	0.5	few weeks	worker	6	6	80	no	0.9892	2.1126	1.7138	0.3988	Natural Honeys (50% sugar) – B. impatiens
2023-11-10	6	impatiens	2	Honey	Buckwheat	0.5	few weeks	worker	7	7	85	no	0.9942	2.0894	1.0897	0.9997	Natural Honeys (50% sugar) – B. impatiens
2023-11-10	6	impatiens	2	Honey	Milkweed	0.5	few weeks	worker	8	8	80	no	0.9748	2.1215	1.5389	0.5826	Natural Honeys (50% sugar) – B. impatiens
2023-11-10	6	impatiens	2	Honey	Knotweed	0.5	few weeks	worker	9	9	95	no	0.9933	2.1024	1.4192	0.6832	Natural Honeys (50% sugar) – B. impatiens
2023-11-10	6	impatiens	2	Honey	Orange Blossom	0.5	few weeks	worker	10	10	60	no	0.9866	2.1337	1.2723	0.8614	Natural Honeys (50% sugar) – B. impatiens
2023-11-10	6	impatiens	3	Honey	Spring Blossom	0.5	few weeks	worker	11	11	55	no	0.9809	2.1095	1.6458	0.4637	Natural Honeys (50% sugar) – B. impatiens
2023-11-10	6	impatiens	3	Honey	Buckwheat	0.5	few weeks	worker	12	12	85	no	0.9862	2.1119	1.3137	0.7982	Natural Honeys (50% sugar) – B. impatiens
2023-11-10	6	impatiens	3	Honey	Milkweed	0.5	few weeks	worker	13	13	70	yes	0.9962	2.1105	1.6705	0.44	Natural Honeys (50% sugar) – B. impatiens
2023-11-10	6	impatiens	3	Honey	Knotweed	0.5	few weeks	worker	14	14	35	yes	0.981	2.0969	1.4178	0.6791	Natural Honeys (50% sugar) – B. impatiens
2023-11-10	6	impatiens	3	Honey	Orange Blossom	0.5	few weeks	worker	15	15	80	no	0.9805	2.0857	1.556	0.5297	Natural Honeys (50% sugar) – B. impatiens
2023-11-10	6	impatiens	1	Honey	Spring Blossom	0.5	few weeks	worker	16	1	85	no	0.9853	2.1132	1.8444	0.2688	Natural Honeys (50% sugar) – B. impatiens
2023-11-10	6	impatiens	1	Honey	Buckwheat	0.5	few weeks	worker	17	2	75	no	0.9813	2.1049	1.636	0.4689	Natural Honeys (50% sugar) – B. impatiens
2023-11-10	6	impatiens	1	Honey	Milkweed	0.5	few weeks	worker	18	3	55	no	0.9955	2.1377	1.5511	0.5866	Natural Honeys (50% sugar) – B. impatiens
2023-11-10	6	impatiens	1	Honey	Knotweed	0.5	few weeks	worker	19	4	55	no	0.9887	2.1116	1.5137	0.5979	Natural Honeys (50% sugar) – B. impatiens
2023-11-10	6	impatiens	1	Honey	Orange Blossom	0.5	few weeks	worker	20	5	50	no	1.0145	2.1265	1.6525	0.474	Natural Honeys (50% sugar) – B. impatiens
2023-11-10	6	impatiens	2	Honey	Spring Blossom	0.5	few weeks	worker	21	6	65	no	0.9833	2.0985	1.7273	0.3712	Natural Honeys (50% sugar) – B. impatiens
2023-11-10	6	impatiens	2	Honey	Buckwheat	0.5	few weeks	worker	22	7	35	no	0.9805	2.0915	1.4473	0.6442	Natural Honeys (50% sugar) – B. impatiens
2023-11-10	6	impatiens	2	Honey	Milkweed	0.5	few weeks	worker	23	8	70	no	0.9908	2.1111	1.6496	0.4615	Natural Honeys (50% sugar) – B. impatiens
2023-11-10	6	impatiens	2	Honey	Knotweed	0.5	few weeks	worker	24	9	30	yes	0.9999	2.1444	2.0805	0.0639	Natural Honeys (50% sugar) – B. impatiens
2023-11-10	6	impatiens	2	Honey	Orange Blossom	0.5	few weeks	worker	25	10	60	no	0.9856	2.106	1.4625	0.6435	Natural Honeys (50% sugar) – B. impatiens
2023-11-10	6	impatiens	3	Honey	Spring Blossom	0.5	few weeks	worker	26	11	50	no	0.9741	2.1021	1.6794	0.4227	Natural Honeys (50% sugar) – B. impatiens
2023-11-10	6	impatiens	3	Honey	Buckwheat	0.5	few weeks	worker	27	12	65	no	0.9856	2.0977	1.3541	0.7436	Natural Honeys (50% sugar) – B. impatiens
2023-11-10	6	impatiens	3	Honey	Milkweed	0.5	few weeks	worker	28	13	60	no	0.994	2.0983	1.5342	0.5641	Natural Honeys (50% sugar) – B. impatiens
2023-11-10	6	impatiens	3	Honey	Knotweed	0.5	few weeks	worker	29	14	30	yes	0.9793	2.1119	1.5893	0.5226	Natural Honeys (50% sugar) – B. impatiens
2023-11-10	6	impatiens	3	Honey	Orange Blossom	0.5	few weeks	worker	30	15	80	no	0.985	2.1193	1.4557	0.6636	Natural Honeys (50% sugar) – B. impatiens
2023-11-17	7	impatiens	1	Honey	Spring Blossom	0.5	few weeks	worker	1	1	80	no	0.9942	2.0679	1.5434	0.5245	Natural Honeys (50% sugar) – B. impatiens
2023-11-17	7	impatiens	1	Honey	Buckwheat	0.5	few weeks	worker	2	2	90	no	0.9945	2.0626	1.6368	0.4258	Natural Honeys (50% sugar) – B. impatiens
2023-11-17	7	impatiens	1	Honey	Milkweed	0.5	few weeks	worker	3	3	105	no	0.9855	2.042	1.708	0.334	Natural Honeys (50% sugar) – B. impatiens
2023-11-17	7	impatiens	1	Honey	Knotweed	0.5	few weeks	worker	4	4	100	no	0.9861	2.0547	1.7565	0.2982	Natural Honeys (50% sugar) – B. impatiens
2023-11-17	7	impatiens	1	Honey	Orange Blossom	0.5	few weeks	worker	5	5	65	no	0.9953	2.069	1.5957	0.4733	Natural Honeys (50% sugar) – B. impatiens
2023-11-17	7	impatiens	2	Honey	Spring Blossom	0.5	few weeks	worker	6	6	100	no	0.9976	2.0968	1.5302	0.5666	Natural Honeys (50% sugar) – B. impatiens
2023-11-17	7	impatiens	2	Honey	Buckwheat	0.5	few weeks	worker	7	7	70	no	0.9936	2.0877	1.2557	0.832	Natural Honeys (50% sugar) – B. impatiens
2023-11-17	7	impatiens	2	Honey	Milkweed	0.5	few weeks	worker	8	8	80	no	0.9846	2.1024	1.6185	0.4839	Natural Honeys (50% sugar) – B. impatiens
2023-11-17	7	impatiens	2	Honey	Knotweed	0.5	few weeks	worker	9	9	85	no	0.987	2.0999	1.0751	1.0248	Natural Honeys (50% sugar) – B. impatiens
2023-11-17	7	impatiens	2	Honey	Orange Blossom	0.5	few weeks	worker	10	10	50	no	0.9894	2.1083	1.9491	0.1592	Natural Honeys (50% sugar) – B. impatiens
2023-11-17	7	impatiens	3	Honey	Spring Blossom	0.5	few weeks	worker	11	11	65	no	0.9745	2.0712	1.5697	0.5015	Natural Honeys (50% sugar) – B. impatiens
2023-11-17	7	impatiens	3	Honey	Buckwheat	0.5	few weeks	worker	12	12	50	no	0.9755	2.0847	1.14	0.9447	Natural Honeys (50% sugar) – B. impatiens
2023-11-17	7	impatiens	3	Honey	Milkweed	0.5	few weeks	worker	13	13	25	yes	0.9902	2.0912	1.3658	0.7254	Natural Honeys (50% sugar) – B. impatiens
2023-11-17	7	impatiens	3	Honey	Knotweed	0.5	few weeks	worker	14	14	65	no	0.9886	2.1092	1.7214	0.3878	Natural Honeys (50% sugar) – B. impatiens
2023-11-17	7	impatiens	3	Honey	Orange Blossom	0.5	few weeks	worker	15	15	80	no	0.9929	2.0876	1.3707	0.7169	Natural Honeys (50% sugar) – B. impatiens
	1	impatiens		Milkweed Sap	0	0.5	few weeks	worker	1	1	150	no		2.72	2.513	0.207	Milkweed Sap – B. impatiens
	1	impatiens		Milkweed Sap	0	0.5	few weeks	worker	2	2	95	no		2.516	2.14	0.376	Milkweed Sap – B. impatiens
	1	impatiens		Milkweed Sap	0	0.5	few weeks	worker	3	3	80	no		2.527	2.124	0.403	Milkweed Sap – B. impatiens
	1	impatiens		Milkweed Sap	0	0.5	few weeks	worker	4	4	80	no		2.454	2.26	0.194	Milkweed Sap – B. impatiens
	1	impatiens		Milkweed Sap	0	0.5	few weeks	worker	5	5	125	no		2.594	2.328	0.266	Milkweed Sap – B. impatiens
	1	impatiens		Milkweed Sap	0.02	0.5	few weeks	worker	1	1	45	no		2.637	2.499	0.138	Milkweed Sap – B. impatiens
	1	impatiens		Milkweed Sap	0.02	0.5	few weeks	worker	2	2	35	no		2.956	2.9	0.056	Milkweed Sap – B. impatiens
	1	impatiens		Milkweed Sap	0.02	0.5	few weeks	worker	3	3	35	no		2.732	2.486	0.246	Milkweed Sap – B. impatiens
	1	impatiens		Milkweed Sap	0.02	0.5	few weeks	worker	4	4	20	no		2.88	2.771	0.109	Milkweed Sap – B. impatiens
	1	impatiens		Milkweed Sap	0.02	0.5	few weeks	worker	5	5	45	no		2.786	2.579	0.207	Milkweed Sap – B. impatiens
	1	impatiens		Milkweed Sap	0.1	0.5	few weeks	worker	1	1	15	no		2.369	2.287	0.082	Milkweed Sap – B. impatiens
	1	impatiens		Milkweed Sap	0.1	0.5	few weeks	worker	2	2	15	no		2.445	2.383	0.062	Milkweed Sap – B. impatiens
	1	impatiens		Milkweed Sap	0.1	0.5	few weeks	worker	3	3	25	no		2.757	2.683	0.074	Milkweed Sap – B. impatiens
	1	impatiens		Milkweed Sap	0.1	0.5	few weeks	worker	4	4	15	no		2.844	2.779	0.065	Milkweed Sap – B. impatiens
	1	impatiens		Milkweed Sap	0.1	0.5	few weeks	worker	5	5	15	no		2.395	2.343	0.052	Milkweed Sap – B. impatiens

## Sheet: Activity Trials
Trial#	Species	Colony	Treatment	Conc	SugarConc	Age	Caste	Cage#	Alive	Lethargic	Sick	Dead	EmptyVial	InitialVial	FinalVial	Consumption	Analysis
1	impatiens	1	ouabain	0	0.5	few weeks	worker	1	5	0	0	0		9.46	6.54	2.92	Ouabain Toxicity
1	impatiens	1	ouabain	1e-06	0.5	few weeks	worker	2	5	0	0	0		9.39	6.48	2.91	Ouabain Toxicity
1	impatiens	1	ouabain	1e-05	0.5	few weeks	worker	3	4	1	0	0		9.25	6.67	2.58	Ouabain Toxicity
1	impatiens	1	ouabain	0.0001	0.5	few weeks	worker	4	0	5	0	0		9.38	6.09	3.29	Ouabain Toxicity
1	impatiens	1	ouabain	0.001	0.5	few weeks	worker	5	0	1	4	0		9.48	7.52	1.96	Ouabain Toxicity
2	impatiens	2	ouabain	0	0.5	few weeks	worker	1	5	0	0	0		9.46	6.23	3.23	Ouabain Toxicity
2	impatiens	2	ouabain	1e-06	0.5	few weeks	worker	2	5	0	0	0		9.24	6.72	2.52	Ouabain Toxicity
2	impatiens	2	ouabain	1e-05	0.5	few weeks	worker	3	3	2	0	0		9.4	7.36	2.04	Ouabain Toxicity
2	impatiens	2	ouabain	0.0001	0.5	few weeks	worker	4	0	4	1	0		9.49	6.88	2.61	Ouabain Toxicity
2	impatiens	2	ouabain	0.001	0.5	few weeks	worker	5	0	1	4	0		9.4	7.68	1.72	Ouabain Toxicity

## Sheet: Gris-Imp Trials
Date	Trial#	Species	Colony	Treatment	ConcorType	SugarConc	Age	Caste	Cage#	Vial#	THS	Died	InitialVial	FinalVial	Consumption	Analysis
2023-07-03	9	griseocollis	3	Ouabain	0	0.5	unknown… few weeks?	worker	1	1	60	no	2.3477	1.5058	0.8419	Ouabain concentration on B. griseocollis and B. impatiens (50% sugar)
2023-07-03	9	griseocollis	3	Ouabain	0	0.5	unknown… few weeks?	worker	2	2	60	no	2.3336	1.6592	0.6744	Ouabain concentration on B. griseocollis and B. impatiens (50% sugar)
2023-07-03	9	griseocollis	3	Ouabain	0	0.5	unknown… few weeks?	worker	3	3	80	no	2.346	1.6361	0.7099	Ouabain concentration on B. griseocollis and B. impatiens (50% sugar)
2023-07-03	9	griseocollis	3	Ouabain	0	0.5	unknown… few weeks?	worker	4	4	80	no	2.3368	1.8139	0.5229	Ouabain concentration on B. griseocollis and B. impatiens (50% sugar)
2023-07-03	9	griseocollis	3	Ouabain	0.0001	0.5	unknown… few weeks?	worker	5	5	25	no	2.3009	1.788	0.5129	Ouabain concentration on B. griseocollis and B. impatiens (50% sugar)
2023-07-03	9	griseocollis	3	Ouabain	0.0001	0.5	unknown… few weeks?	worker	6	6	45	no	2.3372	1.6731	0.6641	Ouabain concentration on B. griseocollis and B. impatiens (50% sugar)
2023-07-03	9	griseocollis	3	Ouabain	0.0001	0.5	unknown… few weeks?	worker	7	7	45	no	2.3087	1.9112	0.3975	Ouabain concentration on B. griseocollis and B. impatiens (50% sugar)
2023-07-03	9	griseocollis	3	Ouabain	0.0001	0.5	unknown… few weeks?	worker	8	8	30	no	2.3362	1.702	0.6342	Ouabain concentration on B. griseocollis and B. impatiens (50% sugar)
2023-07-03	9	griseocollis	3	Ouabain	0.001	0.5	unknown… few weeks?	worker	9	9	25	yes	2.3329	1.9975	0.3354	Ouabain concentration on B. griseocollis and B. impatiens (50% sugar)
2023-07-03	9	griseocollis	3	Ouabain	0.001	0.5	unknown… few weeks?	worker	10	10	30	no	2.3322	1.8683	0.4639	Ouabain concentration on B. griseocollis and B. impatiens (50% sugar)
2023-07-03	9	griseocollis	3	Ouabain	0.001	0.5	unknown… few weeks?	worker	11	11	20	no	2.3166	1.8827	0.4339	Ouabain concentration on B. griseocollis and B. impatiens (50% sugar)
2023-07-03	9	griseocollis	3	Ouabain	0.001	0.5	unknown… few weeks?	worker	12	12	40	no	2.3127	1.9905	0.3222	Ouabain concentration on B. griseocollis and B. impatiens (50% sugar)
2023-07-03	10	griseocollis	3	Ouabain	0	0.5	unknown… few weeks?	worker	1	1	65	no	2.3243	1.5994	0.7249	Ouabain concentration on B. griseocollis and B. impatiens (50% sugar)
2023-07-03	10	griseocollis	3	Ouabain	0	0.5	unknown… few weeks?	worker	2	2	75	no	2.3191	1.7386	0.5805	Ouabain concentration on B. griseocollis and B. impatiens (50% sugar)
2023-07-03	10	griseocollis	3	Ouabain	0	0.5	unknown… few weeks?	worker	3	3	80	no	2.3301	1.728	0.6021	Ouabain concentration on B. griseocollis and B. impatiens (50% sugar)
2023-07-03	10	griseocollis	3	Ouabain	0	0.5	unknown… few weeks?	worker	4	4	100	no	2.3337	1.8425	0.4912	Ouabain concentration on B. griseocollis and B. impatiens (50% sugar)
2023-07-03	10	griseocollis	3	Ouabain	0.0001	0.5	unknown… few weeks?	worker	5	5	50	no	2.3267	1.5871	0.7396	Ouabain concentration on B. griseocollis and B. impatiens (50% sugar)
2023-07-03	10	griseocollis	3	Ouabain	0.0001	0.5	unknown… few weeks?	worker	6	6	35	no	2.3256	1.7328	0.5928	Ouabain concentration on B. griseocollis and B. impatiens (50% sugar)
2023-07-03	10	griseocollis	3	Ouabain	0.0001	0.5	unknown… few weeks?	worker	7	7	30	no	2.3109	1.7023	0.6086	Ouabain concentration on B. griseocollis and B. impatiens (50% sugar)
2023-07-03	10	griseocollis	3	Ouabain	0.0001	0.5	unknown… few weeks?	worker	8	8	35	no	2.3281	1.5253	0.8028	Ouabain concentration on B. griseocollis and B. impatiens (50% sugar)
2023-07-03	10	griseocollis	3	Ouabain	0.001	0.5	unknown… few weeks?	worker	9	9	30	no	2.3223	2.1188	0.2035	Ouabain concentration on B. griseocollis and B. impatiens (50% sugar)
2023-07-03	10	griseocollis	3	Ouabain	0.001	0.5	unknown… few weeks?	worker	10	10	35	no	2.3047	1.9255	0.3792	Ouabain concentration on B. griseocollis and B. impatiens (50% sugar)
2023-07-03	10	griseocollis	3	Ouabain	0.001	0.5	unknown… few weeks?	worker	11	11	11	no	2.338	1.9903	0.3477	Ouabain concentration on B. griseocollis and B. impatiens (50% sugar)
2023-07-03	10	griseocollis	3	Ouabain	0.001	0.5	unknown… few weeks?	worker	12	12	50	no	2.3169	1.8972	0.4197	Ouabain concentration on B. griseocollis and B. impatiens (50% sugar)
2023-07-06	11	griseocollis	5	Ouabain	0	0.5	unknown… few weeks?	worker	1	1	110	no	2.3389	1.5637	0.7752	Ouabain concentration on B. griseocollis and B. impatiens (50% sugar)
2023-07-06	11	griseocollis	5	Ouabain	0	0.5	unknown… few weeks?	worker	2	2	95	no	2.3408	1.4139	0.9269	Ouabain concentration on B. griseocollis and B. impatiens (50% sugar)
2023-07-06	11	griseocollis	5	Ouabain	0	0.5	unknown… few weeks?	worker	3	3	120	no	2.328	1.7849	0.5431	Ouabain concentration on B. griseocollis and B. impatiens (50% sugar)
2023-07-06	11	griseocollis	5	Ouabain	0	0.5	unknown… few weeks?	worker	4	4	90	no	2.3185	1.4882	0.8303	Ouabain concentration on B. griseocollis and B. impatiens (50% sugar)
2023-07-06	11	griseocollis	5	Ouabain	0.0001	0.5	unknown… few weeks?	worker	5	5	35	yes	2.3448	1.6421	0.7027	Ouabain concentration on B. griseocollis and B. impatiens (50% sugar)
2023-07-06	11	griseocollis	5	Ouabain	0.0001	0.5	unknown… few weeks?	worker	6	6	40	no	2.315	2.0657	0.2493	Ouabain concentration on B. griseocollis and B. impatiens (50% sugar)
2023-07-06	11	griseocollis	5	Ouabain	0.0001	0.5	unknown… few weeks?	worker	7	7	30	yes	2.3102	1.6769	0.6333	Ouabain concentration on B. griseocollis and B. impatiens (50% sugar)
2023-07-06	11	griseocollis	5	Ouabain	0.0001	0.5	unknown… few weeks?	worker	8	8	50	no	2.3214	1.5702	0.7512	Ouabain concentration on B. griseocollis and B. impatiens (50% sugar)
2023-07-06	11	griseocollis	5	Ouabain	0.001	0.5	unknown… few weeks?	worker	9	9	30	no	2.3557	1.8481	0.5076	Ouabain concentration on B. griseocollis and B. impatiens (50% sugar)
2023-07-06	11	griseocollis	5	Ouabain	0.001	0.5	unknown… few weeks?	worker	10	10	10	no	2.3271	1.9023	0.4248	Ouabain concentration on B. griseocollis and B. impatiens (50% sugar)
2023-07-06	11	griseocollis	5	Ouabain	0.001	0.5	unknown… few weeks?	worker	11	11	25	no	2.3301	1.8261	0.504	Ouabain concentration on B. griseocollis and B. impatiens (50% sugar)
2023-07-06	11	griseocollis	5	Ouabain	0.001	0.5	unknown… few weeks?	worker	12	12	25	no	2.3388	1.7772	0.5616	Ouabain concentration on B. griseocollis and B. impatiens (50% sugar)
2023-06-01	1	impatiens	2	Ouabain	0	0.5	unknown… few weeks?	worker	1	1	75	no	2.3532	1.6613	0.6919	Ouabain concentration on B. griseocollis and B. impatiens (50% sugar)
2023-06-01	1	impatiens	2	Ouabain	0.0001	0.5	unknown… few weeks?	worker	4	4	0	yes	2.3457	2.2953	0.0504	Ouabain concentration on B. griseocollis and B. impatiens (50% sugar)
2023-06-01	1	impatiens	2	Ouabain	0.001	0.5	unknown… few weeks?	worker	6	6	10	no	2.3532	1.9585	0.3947	Ouabain concentration on B. griseocollis and B. impatiens (50% sugar)
2023-06-01	1	impatiens	4	Ouabain	0	0.5	unknown… few weeks?	worker	1	7	85	no	2.3341	1.7282	0.6059	Ouabain concentration on B. griseocollis and B. impatiens (50% sugar)
2023-06-01	1	impatiens	4	Ouabain	0.0001	0.5	unknown… few weeks?	worker	4	10	80	no	2.3197	1.9281	0.3916	Ouabain concentration on B. griseocollis and B. impatiens (50% sugar)
2023-06-01	1	impatiens	4	Ouabain	0.001	0.5	unknown… few weeks?	worker	6	12	60	no	2.3316	2.067	0.2646	Ouabain concentration on B. griseocollis and B. impatiens (50% sugar)
2023-06-01	2	impatiens	3	Ouabain	0	0.5	unknown… few weeks?	worker	1	1	100	no	2.3415	2.0701	0.2714	Ouabain concentration on B. griseocollis and B. impatiens (50% sugar)
2023-06-01	2	impatiens	3	Ouabain	0.0001	0.5	unknown… few weeks?	worker	4	4	35	no	2.2918	2.0067	0.2851	Ouabain concentration on B. griseocollis and B. impatiens (50% sugar)
2023-06-01	2	impatiens	3	Ouabain	0.001	0.5	unknown… few weeks?	worker	6	6	45	no	2.3272	2.142	0.1852	Ouabain concentration on B. griseocollis and B. impatiens (50% sugar)
2023-06-01	2	impatiens	10	Ouabain	0	0.5	unknown… few weeks?	worker	1	7	90	no	2.3159	1.7583	0.5576	Ouabain concentration on B. griseocollis and B. impatiens (50% sugar)
2023-06-01	2	impatiens	10	Ouabain	0.0001	0.5	unknown… few weeks?	worker	4	10	45	yes	2.3016	1.5855	0.7161	Ouabain concentration on B. griseocollis and B. impatiens (50% sugar)
2023-06-01	2	impatiens	10	Ouabain	0.001	0.5	unknown… few weeks?	worker	6	12	40	no	2.3345	1.8013	0.5332	Ouabain concentration on B. griseocollis and B. impatiens (50% sugar)
2023-06-09	3	impatiens	2	Ouabain	0	0.5	unknown… few weeks?	worker	1	1	105	no	2.3568	1.7955	0.5613	Ouabain concentration on B. griseocollis and B. impatiens (50% sugar)
2023-06-09	3	impatiens	2	Ouabain	0.0001	0.5	unknown… few weeks?	worker	4	4	55	no	2.3464	1.8229	0.5235	Ouabain concentration on B. griseocollis and B. impatiens (50% sugar)
2023-06-09	3	impatiens	2	Ouabain	0.001	0.5	unknown… few weeks?	worker	6	6	15	no	2.3466	2.0168	0.3298	Ouabain concentration on B. griseocollis and B. impatiens (50% sugar)
2023-06-09	3	impatiens	4	Ouabain	0	0.5	unknown… few weeks?	worker	1	7	65	no	2.3217	1.4554	0.8663	Ouabain concentration on B. griseocollis and B. impatiens (50% sugar)
2023-06-09	3	impatiens	4	Ouabain	0.0001	0.5	unknown… few weeks?	worker	4	10	40	no	2.3246	1.5236	0.801	Ouabain concentration on B. griseocollis and B. impatiens (50% sugar)
2023-06-09	3	impatiens	4	Ouabain	0.001	0.5	unknown… few weeks?	worker	6	12	10	no	2.3144	1.9305	0.3839	Ouabain concentration on B. griseocollis and B. impatiens (50% sugar)
2023-06-09	4	impatiens	3	Ouabain	0	0.5	unknown… few weeks?	worker	1	1	40	no	2.3304	1.4853	0.8451	Ouabain concentration on B. griseocollis and B. impatiens (50% sugar)
2023-06-09	4	impatiens	3	Ouabain	0.0001	0.5	unknown… few weeks?	worker	4	4	40	no	2.3201	1.7858	0.5343	Ouabain concentration on B. griseocollis and B. impatiens (50% sugar)
2023-06-09	4	impatiens	3	Ouabain	0.001	0.5	unknown… few weeks?	worker	6	6	10	yes	2.3187	1.9723	0.3464	Ouabain concentration on B. griseocollis and B. impatiens (50% sugar)
2023-06-09	4	impatiens	10	Ouabain	0	0.5	unknown… few weeks?	worker	1	7	105	no	2.322	1.4093	0.9127	Ouabain concentration on B. griseocollis and B. impatiens (50% sugar)
2023-06-09	4	impatiens	10	Ouabain	0.0001	0.5	unknown… few weeks?	worker	4	10	85	no	2.3258	1.6491	0.6767	Ouabain concentration on B. griseocollis and B. impatiens (50% sugar)
2023-06-09	4	impatiens	10	Ouabain	0.001	0.5	unknown… few weeks?	worker	6	12	10	yes	2.3178	1.8545	0.4633	Ouabain concentration on B. griseocollis and B. impatiens (50% sugar)
2023-06-16	5	impatiens	2	Ouabain	0	0.5	unknown… few weeks?	worker	1	1	90	no	2.3424	1.6782	0.6642	Ouabain concentration on B. griseocollis and B. impatiens (50% sugar)
2023-06-16	5	impatiens	2	Ouabain	0.0001	0.5	unknown… few weeks?	worker	4	4	60	yes	2.3416	2.1614	0.1802	Ouabain concentration on B. griseocollis and B. impatiens (50% sugar)
2023-06-16	5	impatiens	2	Ouabain	0.001	0.5	unknown… few weeks?	worker	6	6	5	yes	2.3491	1.9345	0.4146	Ouabain concentration on B. griseocollis and B. impatiens (50% sugar)
2023-06-16	5	impatiens	4	Ouabain	0	0.5	unknown… few weeks?	worker	1	7	115	no	2.3328	1.8344	0.4984	Ouabain concentration on B. griseocollis and B. impatiens (50% sugar)
2023-06-16	5	impatiens	4	Ouabain	0.0001	0.5	unknown… few weeks?	worker	4	10	50	no	2.3062	1.6215	0.6847	Ouabain concentration on B. griseocollis and B. impatiens (50% sugar)
2023-06-16	5	impatiens	4	Ouabain	0.001	0.5	unknown… few weeks?	worker	6	12	35	no	2.3258	1.7645	0.5613	Ouabain concentration on B. griseocollis and B. impatiens (50% sugar)
2023-06-16	6	impatiens	3	Ouabain	0	0.5	unknown… few weeks?	worker	1	1	40	no	2.3203	1.9956	0.3247	Ouabain concentration on B. griseocollis and B. impatiens (50% sugar)
2023-06-16	6	impatiens	3	Ouabain	0.0001	0.5	unknown… few weeks?	worker	4	4	45	no	2.3256	1.5065	0.8191	Ouabain concentration on B. griseocollis and B. impatiens (50% sugar)
2023-06-16	6	impatiens	3	Ouabain	0.001	0.5	unknown… few weeks?	worker	6	6	5	yes	2.3137	1.9544	0.3593	Ouabain concentration on B. griseocollis and B. impatiens (50% sugar)
2023-06-16	6	impatiens	10	Ouabain	0	0.5	unknown… few weeks?	worker	1	7	50	no	2.307	1.6881	0.6189	Ouabain concentration on B. griseocollis and B. impatiens (50% sugar)
2023-06-16	6	impatiens	10	Ouabain	0.0001	0.5	unknown… few weeks?	worker	4	10	50	no	2.33019	1.5219	0.80829	Ouabain concentration on B. griseocollis and B. impatiens (50% sugar)
2023-06-16	6	impatiens	10	Ouabain	0.001	0.5	unknown… few weeks?	worker	6	12	10	no	2.3183	1.8344	0.4839	Ouabain concentration on B. griseocollis and B. impatiens (50% sugar)
2023-06-21	7	impatiens	2	Ouabain	0	0.5	unknown… few weeks?	worker	1	1	95	no	2.3335	1.8725	0.461	Ouabain concentration on B. griseocollis and B. impatiens (50% sugar)
2023-06-21	7	impatiens	2	Ouabain	0.0001	0.5	unknown… few weeks?	worker	4	4	50	no	2.3407	1.8535	0.4872	Ouabain concentration on B. griseocollis and B. impatiens (50% sugar)
2023-06-21	7	impatiens	2	Ouabain	0.0005	0.5	unknown… few weeks?	worker	5	5	30	no	2.3342	1.8243	0.5099	Ouabain concentration on B. griseocollis and B. impatiens (50% sugar)
2023-06-21	7	impatiens	2	Ouabain	0.001	0.5	unknown… few weeks?	worker	6	6	5	yes	2.3431	1.9981	0.345	Ouabain concentration on B. griseocollis and B. impatiens (50% sugar)
2023-06-21	7	impatiens	4	Ouabain	0	0.5	unknown… few weeks?	worker	1	7	90	no	2.344	1.8626	0.4814	Ouabain concentration on B. griseocollis and B. impatiens (50% sugar)
2023-06-21	7	impatiens	4	Ouabain	0.0001	0.5	unknown… few weeks?	worker	4	10	50	yes	2.3155	1.7975	0.518	Ouabain concentration on B. griseocollis and B. impatiens (50% sugar)
2023-06-21	7	impatiens	4	Ouabain	0.001	0.5	unknown… few weeks?	worker	6	12	10	no	2.3214	1.9399	0.3815	Ouabain concentration on B. griseocollis and B. impatiens (50% sugar)
2023-06-21	8	impatiens	3	Ouabain	0	0.5	unknown… few weeks?	worker	1	1	65	no	2.3316	1.8784	0.4532	Ouabain concentration on B. griseocollis and B. impatiens (50% sugar)
2023-06-21	8	impatiens	3	Ouabain	0.0001	0.5	unknown… few weeks?	worker	4	4	55	no	2.3255	1.8991	0.4264	Ouabain concentration on B. griseocollis and B. impatiens (50% sugar)
2023-06-21	8	impatiens	3	Ouabain	0.001	0.5	unknown… few weeks?	worker	6	6	15	yes	2.322	1.9328	0.3892	Ouabain concentration on B. griseocollis and B. impatiens (50% sugar)
2023-06-21	8	impatiens	10	Ouabain	0	0.5	unknown… few weeks?	worker	1	7	105	no	2.333	1.7035	0.6295	Ouabain concentration on B. griseocollis and B. impatiens (50% sugar)
2023-06-21	8	impatiens	10	Ouabain	0.0001	0.5	unknown… few weeks?	worker	4	10	30	no	2.3121	1.6906	0.6215	Ouabain concentration on B. griseocollis and B. impatiens (50% sugar)
2023-06-21	8	impatiens	10	Ouabain	0.001	0.5	unknown… few weeks?	worker	6	12	25	no	2.3148	1.9664	0.3484	Ouabain concentration on B. griseocollis and B. impatiens (50% sugar)

## Sheet: ReadMe
Column Name	Description	Example
Date	Date that the trial was performed
Trial#	Identifier for trial, numbers sometimes repeat for differing experiments
Species	Bee species	B. impatiens, B. griseocollis
Colony	Identifier for the colony that the bee was reared in
Treatment	Type of compound tested	ouabain, honey, milkweed sap, nectar
ConcOrType	Concentration of the treatment	0.0001
SugarConc	Concentration of the sugar water fed to the bees spiked with the treatment	20%, 50%
Age	Age of the bee at the time of the experiment	few weeks
Caste	Caste of the bee used in the experiment	worker
Cage#	Identifier for the individual cage the bee was kept in overnight for the starvation and feeding periods prior to the thermal trial
Vial#	Identifier for the glass tube each bee was placed in for the water bath thermal trials
THS	Time until a bee succumbed to heat stupor, measured in minutes
Died	Mortality of the bee during the thermal trial	yes, no
EmptyVial	Weight of the empty treatment vial, measured in grams
InitialVial	Weight of the vial filled with the treatment solution before it was administered to the bee, measured in grams
FinalVial	Weight of the vial filled with the treatment solution after the bee was allowed to feed for 24 hours, measured in grams
Consumption	Calculated weight of the treatment solution consumed by the bee over 24 hours, measured in grams
Alive	Number of bees categorized as alert, active, and mobile after feeding on a treatment solution for 24 hours
Lethargic	Number of bees only moving in response to manual prodding after feeding on a treatment solution for 24 hours
Sick	Number of bees that are unable to move more than waving a limb after feeding on a treatment solution for 24 hours
Dead	Number of bees that died after feeding on a treatment solution for 24 hours
